# Supplementary material for: Maternal Dietary Protein Patterns and Neonatal Anthropometrics: A Prospective Study with Insights from NMR Metabolomics in Amniotic Fluid
Source: Metabolites. 2023 Aug 29;13(9):977. doi: 10.3390/metabo13090977 (PMC10535439; doi:10.3390/metabo13090977)
Supplement: Supplementary file 1 [file metabolites-13-00977-s001.zip]

Archive with 2 entries (2 files):
- Suppl. Materials I final final.pdf
- Suppl. Materials II final final.pdf
